# Supplementary material for: Effect of Continuous Positive Airway Pressure on Changes of Plasma/Serum Ghrelin and Evaluation of These Changes between Adults with Obstructive Sleep Apnea and Controls: A Meta-Analysis
Source: Life (Basel). 2023 Jan 4;13(1):149. doi: 10.3390/life13010149 (PMC9865449; doi:10.3390/life13010149)
Supplement: Supplementary file 1 [file life-13-00149-s001.zip]

Archive with 1 entries (1 files):
- life-2067014-supplementary.pdf
